# Supplementary material for: Patterns and Geographical Mechanism of Altitudinal Belts in Tropical African Mountains
Source: Ecol Evol. 2025 Oct 30;15(11):e72426. doi: 10.1002/ece3.72426 (PMC12572827; doi:10.1002/ece3.72426)
Supplement: Supplementary file 1 — Table S1: Representative plant species composition of altitudinal forest belts.xlsx. [file ECE3-15-e72426-s002.xlsx]

## Sheet: Representative Species
Table S1 Representative plant species composition of altitudinal forest belts
Type of altitudinal belt		Representative Plant Species Composition
		Central & East Africa	West Africa
Pluviotropical evergreen rain forest		——	Schefflera mannii, Syzygium guineense
Supratropical mountain forest (Tropical montane monsoon rainforest)		Ocotea usambarensis (Ocotea kenyensis), Aningeria adolfi-friederici, Syzygium guineensis	Syzygium staudtii, Schefflera abyssinica
Mesotropical semi-deciduous forest		Olea europaea, Olea capensis	——
Mesotropical deciduous mountain forest		Podocarpus gracilior, Filicium deciens, Celtis africana, Celtis gomphophylla	——
Xerotropical deciduous open woodland		Acacia drepanolobiu	——
Orotropical mountain forest	Humid type	Cassipourea malosana (evergreen broad-leaved), Podocarpus latifolius (evergreen coniferous), and Olea capensis subsp. Hochstetteri (evergreen sclerophyllous)	Schefflera abysssinica, Prunus africana, Nuxia congesta
	Dry type	Juniperus procera (evergreen coniferous), Olea europaea subsp. Africana (evergreen sclerophyllous)	——
Orotropical bamboo forest		Sinarundinaria alpina	——
Orotropica cloud forest		Hagenia abyssinica, Hypericum revolutum	Hypericum revolutum, Nuxia congesta, Prunus africana, Xymalos monospora, Rapanea neurophylla
Orotropical ericaceous forest		Erica trimera, Erica arborea, Erica excelsa	——
