# Supplementary material for: Patterns and Geographical Mechanism of Altitudinal Belts in Tropical African Mountains
Source: Ecol Evol. 2025 Oct 30;15(11):e72426. doi: 10.1002/ece3.72426 (PMC12572827; doi:10.1002/ece3.72426)
Supplement: Supplementary file 2 — Table S2: Meteorological data for stations nearest to each mountain.xlsx. [file ECE3-15-e72426-s005.xlsx]

## Sheet: STATION INFO
Table S2 Meteorological data for stations nearest to each mountain. Abbreviations: LAT: Latitude (°); LON: Longitude (°); MAP: Mean Annual Precipitation (mm); MAT: Mean Annual Temperature (°C); MTCM: Mean Temperature of Coldest Month (°C); MTWM: Mean Temperature of Warmest Month (°C); MINTCM: Minimum Temperature of Coldest Month (°C); MAXTWM: Maximum Temperature of Warmest Month (°C); EMINT: Extr…
Table S2-1 Meteorological station metadata
Station ID	Station name	LAT/°	LON/°	Height/m	Country	Nearest Mountain
CM000004910	DOUALA	4.02	9.72	13	Cameroon	Mount Cameroon
ET000063331	GONDAR	12.55	37.417	1967	Ethiopia	Semien Mounatins
KE000063740	JOMO KENYATTA INTERNATIONAL	-1.317	36.917	1624	Kenya	Mount Kenya
TZ000063789	ARUSHA	-3.333	36.633	1387	Tanzania	Mount Meru
TZ000063790	MOSHI	-3.35	37.333	831	Tanzania	Mount Kilimanjaro
UG000063630	GULU	2.75	32.333	1105	Uganda	Imatong Mountains
UG000063674	KASESE	0.183	30.1	961	Uganda	Mount Ruwenzori
UG000063726	KABALE	-1.25	29.983	1869	Uganda	Mount Karisimbi & Mount Muhavura
ET000063533	NEGHELLE	5.33	39.57	1544	Ethiopia	Bale Mountains

## Sheet: ANNUAL
Table S2-2 Annual climatic variables
Station ID	MAP/mm	MAT/°C	MTCM/°C	MTWM/°C	MINTCM/°C	MAXTWM/°C	EMINT/°C	EMAXT/°C	LDS/month
CM000004910	2594.61	26.6659	24.9597	28.1354	22.8898	33.3142	13.5	43.2	3
ET000063331	974.488	21.5288	18.5936	24.381	11.8037	29.5531	3	34.1	7
KE000063740	747.965	19.2039	17.1603	20.9423	11.255	28.3597	0	38.2	5
TZ000063789	809.744	20.6364	17.8699	22.4913	14.0449	28.3671	5	38.1111	5
TZ000063790	899.178	24.3955	21.4197	27.1705	17.0005	32.5406	10.7222	37	5
UG000063630	1415.78	25.8856	24.163	28.5378	18.571	33.5281	10	38.6111	3
UG000063674	831.825	24.663	24.2275	25.2921	17.8146	30.9054	11	38.7778	3
UG000063726	899.55	18.6372	18.149	18.9536	10.9656	24.42	2	33.5	3
ET000063533	812.533	19.4782	17.333	21.6166	12.9562	29.3968	5.6	33.4	4

## Sheet: MONTH
Table S2-3 Monthly precipitation data (mm)
Station ID	Jan	Feb	Mar	Apr	May	Jun	Jul	Aug	Sep	Oct	Nov	Dec
CM000004910	24.436	50.82	98.876	167.424	180.976	306.692	396.66	511.88	451.972	273.464	109.116	22.296
UG000063726	39.25	31.2	118.25	121.7	72.15	17.65	13.25	104.95	64.9	205.2	56.1	54.95
UG000063674	7.65	25.725	83.725	141.65	99.275	20.8	31.5	72.475	124.3	117.325	66.225	41.175
UG000063630	8.275	21.95	88.1	142.425	180.6	117.15	186.375	194.825	191.7	165.475	61.35	57.55
TZ000063789	52.8778	46.4556	115.456	192.233	101.9	13.6556	5.98889	7.85556	3.65556	33.9111	123.3	112.456
KE000063740	46.4323	55.4	69.9419	127.468	122.874	21.6484	13.1613	18.7355	14.2806	43.0806	129.774	85.1677
TZ000063790	39.7667	20.7556	102.244	313.367	166.844	32.9667	26.0667	14.9889	10.1444	29.5667	72.0222	70.4444
ET000063533	0	20.8333	109.717	232.283	162.85	15.75	2.11667	5.93333	39.9	140.55	73.9	8.7
ET000063331	3.925	4.075	12.7125	29.4375	87.975	140.7	265.738	246.125	100.725	57.4625	19.8875	5.725
Table S2-4 Monthly mean temperature data (°C)
Station ID	Jan	Feb	Mar	Apr	May	Jun	Jul	Aug	Sep	Oct	Nov	Dec
CM000004910	27.492	28.1354	27.829	27.4242	27.1531	26.3388	25.2442	24.9597	25.4881	25.8952	26.7477	27.2835
UG000063726	18.6844	18.8037	18.2265	18.654	18.69	18.2861	18.149	18.7802	18.9536	18.8772	18.9295	18.6127
UG000063674	25.1214	25.2921	25.1087	24.8411	25.0442	24.2789	24.4011	24.4607	24.5069	24.2275	24.3904	24.2833
UG000063630	27.0378	28.5378	27.7504	25.7274	25.2816	24.8568	24.163	24.3296	24.7523	25.545	25.7404	26.9055
TZ000063789	22.3906	22.4913	22.4217	21.2145	19.3704	18.3582	17.8699	18.5193	20.2418	21.6382	21.6794	21.4411
KE000063740	20.0027	20.694	20.9423	20.006	19.0523	17.8914	17.1603	17.5223	18.7847	19.8138	19.2437	19.3328
TZ000063790	26.4125	26.555	27.1705	24.3791	22.4025	21.803	21.4197	21.6606	23.8555	25.3518	25.8309	25.905
ET000063533	20.169	21.6166	21.5035	19.9894	19.4152	18.1469	17.333	18.1215	19.5333	19.3878	19.0864	19.436
ET000063331	22.0914	23.3049	24.2229	24.381	22.783	20.4345	18.6274	18.5936	20.2014	20.8087	21.4054	21.491
Table S2-5 Monthly mean minimum temperature data (°C)
Station ID	Jan	Feb	Mar	Apr	May	Jun	Jul	Aug	Sep	Oct	Nov	Dec
CM000004910	23.8073	24.4454	24.1544	23.785	23.4757	23.2507	22.9872	23.04	23.0323	22.8898	23.3996	23.6833
UG000063726	12.2713	12.0798	12.3367	13.394	13.5306	11.3643	10.9656	11.5656	12.0991	12.7417	13.1729	12.7458
UG000063674	17.8146	18.1707	18.7824	19.2073	19.1664	18.2358	18.3363	18.3909	18.6186	18.3071	18.5169	17.9315
UG000063630	18.7195	20.7881	20.7345	19.8029	19.5301	19.3825	18.6064	18.571	18.6588	18.9912	19.2328	19.0831
TZ000063789	16.0419	16.3864	17.0018	17.6553	16.4406	14.8604	14.0449	14.3201	14.8288	15.7885	16.3121	16.0807
KE000063740	13.2861	13.3652	14.4193	15.1465	14.3173	12.4669	11.255	11.6119	12.0935	13.7567	14.5107	14.0478
TZ000063790	20.0695	19.2437	21.5273	20.0096	18.8484	17.9497	17.2424	17.0005	17.9177	18.7423	19.932	20.205
ET000063533	13.2431	14.2873	15.1119	15.5068	15.37	14.0234	13.5701	13.5493	14.0924	14.3223	13.5002	12.9562
ET000063331	11.9451	13.1768	14.9014	15.5736	15.4984	14.2184	13.3327	13.217	12.9385	12.5423	12.312	11.8037
Table S2-6 Monthly mean maximum temperature data (°C)
Station ID	Jan	Feb	Mar	Apr	May	Jun	Jul	Aug	Sep	Oct	Nov	Dec
CM000004910	32.7663	33.3142	33.1158	32.6531	32.1397	30.4353	28.6695	28.2033	29.4625	30.3349	31.3433	32.3563
UG000063726	24.1715	24.42	23.327	22.8245	22.7024	23.2426	23.5205	24.0309	24.12	23.6905	23.1564	23.1655
UG000063674	29.9019	30.9054	29.8235	29.1043	29.1637	29.0908	29.0179	29.6745	29.3561	28.5771	28.6294	28.709
UG000063630	31.8469	33.5281	32.1591	29.7668	29.0085	28.5939	27.9748	28.0245	28.6587	29.1552	29.3914	30.9108
TZ000063789	28.1115	28.3671	27.3672	24.9948	22.7844	22.1039	21.9854	23.0631	25.2656	26.7327	26.6422	26.4798
KE000063740	27.0752	28.3597	28.1702	26.1564	24.8741	23.8941	23.3544	23.9218	26.3382	27.0644	25.2623	25.6347
TZ000063790	31.0494	32.5406	31.8263	28.0383	25.4834	25.0217	24.8311	25.2182	27.8716	29.8358	30.1813	30.3759
ET000063533	28.6989	29.3968	29.0267	25.6538	24.0316	22.3325	22.4643	24.0279	25.9543	25.3286	25.8771	27.3619
ET000063331	27.7218	28.6113	29.3397	29.5531	28.4309	25.3532	22.732	22.8213	24.667	26.2645	26.7838	26.9005
