# Supplementary material for: Patterns and Geographical Mechanism of Altitudinal Belts in Tropical African Mountains
Source: Ecol Evol. 2025 Oct 30;15(11):e72426. doi: 10.1002/ece3.72426 (PMC12572827; doi:10.1002/ece3.72426)
Supplement: Supplementary file 3 — Table S3: Fundamental conditions for the development of major altitudinal belts in West African Mountains.xlsx. [file ECE3-15-e72426-s006.xlsx]

## Sheet: West Africa Mountains
Table S3 Fundamental conditions for the development of major altitudinal belts in West African Mountains
Belt Type	Bioclimatic Variables	Fundamental Conditions
Tropical montane monsoon rainforest	BIO1(°C)	21.4-22.2
	BIO12(°C)	2831-2837
	Belt Width (m)	700
Orotropical mountain forest	BIO1(°C)	18.2-18.9
	BIO5(°C)	23.5-25.0
	BIO12(mm)	2702-2789
	Belt Width (m)	700
Orotropical cloud forest	BIO1(°C)	15.2-15.9
	BIO4(°C)	126.1-132.4
	BIO12(mm)	2684-2758
	BIO15(%)	52.2-53.1
	BIO16(mm)	1080-1101
	Belt Width (m)	600
