# Supplementary material for: Patterns and Geographical Mechanism of Altitudinal Belts in Tropical African Mountains
Source: Ecol Evol. 2025 Oct 30;15(11):e72426. doi: 10.1002/ece3.72426 (PMC12572827; doi:10.1002/ece3.72426)
Supplement: Supplementary file 4 — Table S4: Climatic conditions for the BCE combinations.xlsx. [file ECE3-15-e72426-s004.xlsx]

## Sheet: Climatic Conditions for BCE
Table S4 Climatic conditions for the BCE combinations
BCE Combination Type	Bioclimatic Variables	Fundamental Conditions	Climatic Conditions
E	BIO12 (mm)	800-1000 (1400)	869-966	1382
	Occurrence Location		Semien_NE&SW	Kilimanjaro_NW [T]
CE	BIO12 (mm)	1100-1400	1100-1208	1235-1415
	Length of Dry Season (month)	4-5	4	5
	BIO7-C (°C)	(4-month dry season) BIO7>16 (5-month dry season) BIO7>14	16.5 (>16)	14.6-15.4 (>14)
	BIO15-C (%)	52.5-84.1	52.5-54.8	59.0-84.1
	BIO16-E (mm)	450-600	449-455	525-573
	Dominant Type Proportion		46-50%E	47-58%E
	Occurrence Location		Bale_S(W) [T], Bale_N	Kilimanjaro_SE, Meru_N, Kenya_N
BE	BIO12 (mm)	1100-1800	1125-1206	1266-1460	1545-1732
	Length of Dry Season (month)	3-4	4	3	3
	BIO7-B (°C)	(4-month dry season) BIO7<16 (5-month dry season) BIO7<14	15.9 (<16)	12.4	11.5-11.6
	BIO15-B (%)	29.2-59.1	59.1	45.8	29.2-32.3
	BIO16-E (mm)	400-550	438	511	545-549
	BIO17-B (mm)	79-272	79	108	249-272
	Dominant Type Proportion		70%E	64%E	55%E
	Occurrence Location		Bale_S(E)	Muhavura_E	Ruwenzori_W&E
BCE-B	BIO12 (mm)	1400-1800	1675-1740	1438-1449	1445-1605
	BIO7 (°C)	10.2-15.6	13.2-13.7	14.3-15.6	10.2-10.7
	BIO15-C (%)	42.7-58.8	53.7	58.8	42.7
	BIO16-E (mm)	538-661	661	538	566
	BIO17-B (mm)	134-215	215	186	134
	Dominant Type Proportion		67%B(11%C,22%E)	50%B(33%C,17%E)	43%B(29%C,29%E)
	Occurrence Location		Kenya_S	Kenya_E	Muhavura_W [T]
BCE-C	BIO12 (mm)	1450-1800	1466-1553	1485-1812
	BIO7 (°C)	9.9-13.0	12.6-13.0	9.9-11.3
	BIO15-C (%)	62 (41)	62.2	41.4
	BIO16-E (mm)	630-680	678-679	631
	BIO17-B (mm)	80-90 (146)	83-84	146
	Dominant Type Proportion		50%C(17%B,33%E)	60%C(20%B,20%E)
	Occurrence Location		Imatong_W&E	Karisimbi_E [T]
BCE-E	BIO12 (mm)	1100-1700	1573-1681	1163-1289
	BIO7 (°C)	10.3-13.7	10.3-11.4	12.7-13.7
	BIO15-C (%)	41.8-85.0	41.8	85
	BIO16-E (mm)	550-600	580	569
	BIO17-B (mm)	24-145	145	24
	Dominant Type Proportion		79%E(14%B,7%C)	46%E(25%B,29%C)
	Occurrence Location		Karisimbi_W	Meru_S
BC	BIO12 (mm)	1600-1800	1604-1782
	BIO15-C (%)	58	58.5
	BIO16-C (mm)	>700	702
	BIO17-B (mm)	215	215
	Dominant Type Proportion		57%C
	Occurrence Location		Kenya_W
C	BIO12 (mm)	>2000	2684-2758
	Occurrence Location		Cameroom_W&E
*[T] indicates data points primarily influenced by local topography.
*For BCE combinations with one missing belt, climatic variables were derived from the adjacent belt occurring within the altitudinal zone where the missing belt would typically be distributed.
