# Supplementary material for: Patterns and Geographical Mechanism of Altitudinal Belts in Tropical African Mountains
Source: Ecol Evol. 2025 Oct 30;15(11):e72426. doi: 10.1002/ece3.72426 (PMC12572827; doi:10.1002/ece3.72426)
Supplement: Supplementary file 6 — Appendix S2: ece372426‐sup‐0006‐AppendixS2.xlsx. [file ECE3-15-e72426-s007.xlsx]

## Sheet: Mountains Info
‘Mountains Info’: Basic geographic and topographic data for 10 representative tropical African mountains.
Mountain Location	Longitude (°)	Latitude (°)	Base Elevation (m)	Peak Elevation (m)	Description
Semien_NE	38.52	13.39	2000	4620	Northeastern slope of the Semien Mountains
Semien_SW	38.14	13.09	2500	4000	Southwestern slope of the Semien Mountains
Bale_N	39.72	7.31	3000	4000	Northern slope of the Bale Mountains
Bale_S(E)	39.79	6.42	1450	4307	Eastern part of southern slope of the Bale Mountains
Bale_S(W)	39.22	6.17	1450	4307	Western part of southern slope of the Bale Mountains
Cameroon_E	9.26	4.22	600	4070	Eastern slope of Mount Cameroon
Cameroon_W	9.02	4.19	0	4070	Western slope of Mount Cameroon
Imatong_E	32.9	3.95	1700	3200	Eastern slope of the Imatong Mountains
Imatong_W	32.9	3.95	1700	3200	Western slope of the Imatong Mountains
Ruwenzori_W	29.77	0.39	1000	5127	Western slope of Mount Ruwenzori
Ruwenzori_E	30.07	0.39	1000	5127	Eastern slope of Mount Ruwenzori
Kenya_N	37.31	0.19	2000	5199	Northern slope of Mount Kenya
Kenya_W	37.1	-0.14	2000	5199	Western slope of Mount Kenya
Kenya_E	37.6	-0.16	1200	5199	Eastern slope of Mount Kenya
Kenya_S	37.5	-0.36	1300	5199	Southern slope of Mount Kenya
Muhavura_W	29.63	-1.38	1300	4127	Western slope of Mount Muhavura
Muhavura_E	29.73	-1.38	1300	4127	Eastern slope of Mount Muhavura
Karisimbi_W	29.4	-1.51	1300	4507	Western slope of Mount Karisimbi
Karisimbi_E	29.5	-1.51	1300	4507	Eastern slope of Mount Karisimbi
Kilimanjaro_NW	37.26	-2.96	1400	5895	Northwestern slope of Mount Kilimanjaro
Kilimanjaro_SE	37.46	-3.16	1400	5895	Southeastern slope of Mount Kilimanjaro
Meru_N	36.75	-3.2	1700	4567	Northern slope of Mount Meru
Meru_S	36.75	-3.3	1700	4567	Southern slope of Mount Meru

## Sheet: Altitudinal Belt Spectra
‘Altitudinal Belt Spectra’: 23 altitudinal belt spectra from 10 typical mountains compiled from Bussmann (2006). Each row represents an altitudinal belt type, and each column corresponds to one of the 23 spectra. The values indicate the vertical range (in meters) of each belt on the corresponding mountain. Missing values indicate that the corresponding belt type is not present in that spectrum.
Belt Type	Cameroon_W	Cameroon_E	Karisimbi_W	Karisimbi_E	Muhavura_W	Muhavura_E	Ruwenzori_W	Ruwenzori_E	Imatong_W	Imatong_E	Kenya_E	Kenya_S	Kenya_W	Kenya_N	Kilimanjaro_SE	Kilimanjaro_NW	Meru_S	Meru_N	Bale_S(W)	Bale_S(E)	Bale_N	Semien_SW	Semien_NE
base elevation		600	1300	1300	1300	1300	1000	1000	1700	1700	1200	1300	2000	2000	1400	1400	1700	1700	1450	1450	3000	2500	2000
pluviotropical evergreen rain forest	600
mesotropical deciduous mountain forest																			450	450
mesotropical semi-deciduous forest															400
supratropical mountain forest	700	700	700	700	700	700	600	600	300	300	1300	1200			400				400	400
xerotropical deciduous open woodland													200			800		500
orotropical mountain forest	700	700	400	300	300	300	700	700	600	600	200		500	650	500	600	600	300	300	500		400	900
orotropical bamboo forest			200	300	600	500	700	700	100	100	300	600	300				325			300
orotropical cloudforest	600	600	100	900	400				300	300	200	100	400	350	400		375	500	650		400
orotropical ericaceous forest			1100	300	400	900	850	850	200	200	100	200		400	350	600	600	700	550	700	400	400	600
altotropical moorland													1100
altotropical grassland and woodland	800	800	707	707	427	427	950	950			1200	1100		1100	650	700	967	867	507	507	200	700	1120
altodesert cushion scrubs and herbs											500	500	500	500	900	900
orodesertic shrub and grassland	670	670
subnival desert and nival zone							327	327			199	199	199	199	895	895
Bussmann, R. W. (2006). Vegetation zonation and nomenclature of African Mountains: An overview. Lyonia, 11(1), 41-66.
