# Supplementary material for: Patterns and Geographical Mechanism of Altitudinal Belts in Tropical African Mountains
Source: Ecol Evol. 2025 Oct 30;15(11):e72426. doi: 10.1002/ece3.72426 (PMC12572827; doi:10.1002/ece3.72426)
Supplement: Supplementary file 7 — Appendix S3: ece372426‐sup‐0007‐AppendixS3.xlsx. [file ECE3-15-e72426-s003.xlsx]

## Sheet: Variable info
‘Variable info’: This sheet provides definitions and units for variables used in other sheets.
Variable	Description	Unit
BIO1	Annual Mean Temperature	°C
BIO4	Temperature Seasonality	°C
BIO5	Max Temperature of Warmest Month	°C
BIO6	Min Temperature of Coldest Month	°C
BIO7	Temperature Annual Range (BIO5-BIO6)	°C
BIO12	Annual Precipitation	mm
BIO15	Precipitation Seasonality	%
BIO16	Precipitation of Wettest Quarter	mm
BIO17	Precipitation of Driest Quarter	mm

## Sheet: Tropical montane rainforest
‘Tropical montane rainforest’: Mean values of bioclimatic variables within the tropical montane rainforest belt.
Mountain Location	Lower Elevation Limit(m)	Belt width(m)	Upper Elevation Limit(m)	BIO1	BIO4	BIO5	BIO6	BIO7	BIO12	BIO15	BIO16	BIO17
Cameroon_E	600	700	1300	22.1624	102.551	27.5929	17.2901	10.3029	2830.99	59.2925	1180.29	155.673
Cameroon_W	600	700	1300	21.3844	100.276	26.4692	16.7948	9.67439	2836.82	58.0845	1158.23	161.454
Kenya_E	1200	1300	2500	16.876	90.6426	24.4137	10.4624	13.9513	1729.96	83.4679	767.213	138.221
Kenya_S	1300	1200	2500	15.2739	91.6672	22.5894	8.80989	13.7795	1754.2	68.893	772.562	204.757
Muhavura_W	1300	700	2000	18.6702	26.1947	24.6742	12.6236	12.0506	1407.77	35.2604	476.509	195.428
Muhavura_E	1300	700	2000	16.6742	23.6953	23.09	10.2527	12.8373	1268.97	44.6049	432.093	113.068
Karisimbi_W	1300	700	2000	17.5248	26.4267	23.6992	11.5204	12.1788	1563.06	36.434	516.643	189.754
Karisimbi_E	1300	700	2000	17.2022	30.5594	23.7346	11.0884	12.6462	1401.83	40.9917	472.884	144.906
Ruwenzori_W	1000	600	1600	21.308	37.1679	27.1716	15.9538	11.2177	1396.47	25.4141	436.067	245.282
Ruwenzori_E	1000	600	1600	20.8511	41.0321	27.7141	14.8067	12.9074	1291.4	40.333	467.269	194.589
Bale_SE	1900	400	2300	16.0247	61.5702	23.9062	7.40272	16.5034	1080.8	68.4454	439.402	65.9942
Bale_SW	1900	400	2300	16.8225	68.3356	25.2313	7.39327	17.838	1138.46	55.272	422.817	88.6469
Kilimanjaro_SE	1800	400	2200	16.0491	170.987	23.9723	9.51663	14.4557	1271.46	84.5611	572.526	44.664
Imatong_W	1700	300	2000	19.8004	125.58	27.4899	13.5195	13.9704	1399.41	63.7397	611.277	63.7432
Imatong_E	1700	300	2000	19.5219	130.852	27.6612	13.1117	14.5495	1227.37	65.5418	558.233	60.9649

## Sheet: Orotropical mountain forest
‘Orotropical mountain forest’: Mean values of bioclimatic variables within the orotropical mountain forest belt.
Mountain Location	Lower Elevation Limit(m)	Belt width(m)	Upper Elevation Limit(m)	BIO1	BIO4	BIO5	BIO6	BIO7	BIO12	BIO15	BIO16	BIO17	Subtype
Cameroon_E	1300	700	2000	18.9396	125.485	24.9768	13.5893	11.3876	2701.54	55.9985	1112.55	171.27	humid
Cameroon_W	1300	700	2000	18.1843	116.423	23.49	13.2147	10.2753	2789.34	54.5045	1130.13	185.953	humid
Bale_SE	2300	500	2800	12.7676	52.9071	20.2921	4.39715	15.895	1140.55	61.1553	435.381	77.5692	humid
Bale_SW	2300	300	2600	14.5837	60.4533	22.8845	5.58377	17.3008	1204.27	52.8691	449.839	93.8694	humid
Imatong_E	2000	600	2600	16.6148	124.86	24.0272	10.5775	13.4497	1387.19	64.3656	624.999	74.0889	humid
Imatong_W	2000	600	2600	18.2002	125.489	25.6306	12.1032	13.5274	1441	63.7653	634.179	69.7883	humid
Ruwenzori_W	1600	700	2300	16.8962	36.1695	22.9579	11.2835	11.6744	1504.83	28.9158	484.936	249.879	humid
Ruwenzori_E	1600	700	2300	17.5011	39.9495	24.1829	11.5845	12.5984	1417.24	38.0871	494.633	211.506	humid
Kenya_W	2200	500	2700	13.3815	68.9496	20.9461	6.42737	14.5187	1274.58	61.4918	518.233	158.068	humid
Kenya_E	2500	200	2700	13.0138	77.7187	20.3441	6.57459	13.7695	1467.31	65.5968	579.718	185.276	humid
Muhavura_W	2000	300	2300	16.0672	22.2091	21.9892	10.3012	11.688	1453.46	41.4514	502.31	149.672	humid
Muhavura_E	2000	300	2300	16.2462	25.7686	22.7526	9.87181	12.8808	1255.5	45.3278	427.156	109.173	humid
Karisimbi_W	2000	400	2400	15.9714	24.0642	22.158	10.2535	11.9046	1562.46	40.1893	521.192	155.343	humid
Karisimbi_E	2000	300	2300	16.1928	31.4174	22.4993	10.3132	12.1861	1417.54	41.6609	488.846	140.156	humid
Kilimanjaro_SE	2200	500	2700	13.3658	160.975	21.0514	6.81389	14.2375	1205.62	86.7095	529.947	27.9124	humid
Meru_S	1700	600	2300	16.2297	165.813	24.0458	9.49578	14.55	1089.37	90.6461	566.801	31.1853	humid
Semien_NE	2000	900	2900	17.2946	139.554	27.3117	7.38407	19.9276	772.375	129.205	551.298	8.50855	dry
Semien_SW	2500	400	2900	13.7607	112.187	24.3191	3.07841	21.2407	996.432	122.805	692.289	13.092	dry
Kilimanjaro_NW	2200	600	2800	13.5366	153.915	21.4046	7.09195	14.3127	1252.98	86.2795	562.137	35.5753	dry
Kenya_N	2000	650	2650	14.771	71.3091	23.1012	7.31205	15.7891	1096.12	67.4011	441.659	130.415	dry
Meru_N	2200	300	2500	15.0534	141.959	23.392	7.55805	15.8339	1095.61	88.0197	533.797	29.1812	dry

## Sheet: Orotropical bamboo forest
‘Orotropical bamboo forest’: Mean values of bioclimatic variables within the orotropical bamboo forest belt.
Mountain Location	Lower Elevation Limit(m)	Belt width(m)	Upper Elevation Limit(m)	BIO1	BIO4	BIO5	BIO6	BIO7	BIO12	BIO15	BIO16	BIO17
Bale_SE	2800	300	3100	10.8814	49.4055	18.5868	2.69437	15.8924	1134.94	59.1483	426.81	78.6171
Imatong_E	2600	100	2700	15.0355	119.186	22.1665	9.1724	12.9941	1466.15	62.794	651.006	82.9081
Imatong_W	2600	100	2700	15.3402	121.046	22.4299	9.51142	12.9184	1498.92	62.6074	662.321	84.2479
Ruwenzori_W	2300	700	3000	13.0952	38.656	19.0765	7.59855	11.4779	1589.69	29.1849	502.386	271.454
Ruwenzori_E	2300	700	3000	12.8589	42.4111	19.0377	7.41073	11.627	1545.05	32.31	501.501	249.049
Kenya_W	2700	300	3000	11.3629	76.9562	18.6304	4.87564	13.7548	1604.31	58.4512	652.862	214.497
Kenya_E	2700	300	3000	11.6734	78.0702	19.3579	5.02602	14.3318	1448.78	62.5291	558.986	186.089
Kenya_S	2500	600	3100	11.8252	83.144	18.852	5.60453	13.2475	1675.35	60.5042	689.623	214.99
Muhavura_W	2300	600	2900	14.0352	23.882	19.5044	8.81035	10.694	1445.49	43.3451	506.538	134.205
Muhavura_E	2300	500	2800	14.5704	29.0031	20.9545	8.54531	12.4092	1265.87	45.8427	441.532	108.183
Karisimbi_W	2400	200	2600	14.2379	24.8564	20.1627	8.7733	11.3894	1573.47	42.0548	541.635	144.575
Karisimbi_E	2300	300	2600	14.3889	31.0196	20.1743	8.83491	11.3394	1485.35	42.1073	530.579	146.159
Meru_S	2300	325	2625	13.1942	155.984	20.4867	6.78848	13.6982	1163.49	88.01	554.89	24.2567

## Sheet: Orotropical cloud forest
‘Orotropical cloud forest’: Mean values of bioclimatic variables within the orotropical cloud forest belt.
Mountain Location	Lower Elevation Limit(m)	Belt width(m)	Upper Elevation Limit(m)	BIO1	BIO4	BIO5	BIO6	BIO7	BIO12	BIO15	BIO16	BIO17
Cameroon_E	2000	600	2600	15.8527	132.358	22.5599	10.1047	12.4551	2683.79	53.1034	1080.41	196.407
Cameroon_W	2000	600	2600	15.2188	126.065	21.1059	9.85141	11.2545	2757.99	52.2111	1101.1	208.068
Bale_N	3000	400	3400	10.3868	66.4088	18.6427	2.09682	16.5459	1099.67	54.835	419.98	81.8457
Bale_SW	2600	650	3250	12.0095	58.912	20.1631	3.69272	16.4704	1167.76	52.4635	444.769	92.4815
Imatong_E	2700	300	3000	14.5338	118.273	21.6251	8.74112	12.884	1493.68	62.1608	659.293	86.6458
Imatong_W	2700	300	3000	14.6825	119.448	21.6879	8.91187	12.7761	1520.2	62.1781	669.912	87.568
Kenya_N	2650	350	3000	12.1504	79.1771	20.3098	4.94234	15.3675	1267.46	58.9631	481.5	175.214
Kenya_W	3000	400	3400	9.4781	82.348	16.9295	3.1306	13.7989	1781.79	53.6337	701.769	243.38
Kenya_E	3000	200	3200	10.389	77.8652	18.5284	3.44896	15.0795	1444.69	58.8486	544.468	193.597
Kenya_S	3100	100	3200	9.4549	83.1927	16.7426	3.19718	13.5454	1732.02	53.7221	674.117	251.921
Muhavura_W	2900	400	3300	11.5493	23.9676	16.8152	6.5575	10.2578	1557.51	42.7116	556.322	147.891
Karisimbi_W	2600	100	2700	13.2676	25.9939	18.9723	7.95862	11.0137	1605.11	41.7905	557.522	149.8
Karisimbi_E	2600	900	3500	11.2183	32.0631	16.4937	6.08262	10.411	1661.15	41.4269	598.105	167.286
Kilimanjaro_SE	2700	400	3100	10.7865	143.754	18.4946	3.93184	14.5627	1266.5	84.0561	549.604	26.568
Meru_N	2500	500	3000	12.8563	136.996	20.7633	5.7579	15.0054	1234.69	83.2254	575.305	40.6914
Meru_S	2625	375	3000	11.1602	148.405	18.2063	4.96055	13.2457	1227.2	84.9743	563.662	24.6697

## Sheet: Orotropical ericaceous forest
‘Orotropical ericaceous forest’: Mean values of bioclimatic variables within the orotropical ericaceous forest belt.
Mountain Location	Lower Elevation Limit(m)	Belt width(m)	Upper Elevation Limit(m)	BIO1	BIO4	BIO5	BIO6	BIO7	BIO12	BIO15	BIO16	BIO17
Imatong_E	3000	200	3200	13.596	115.995	20.5288	7.92105	12.6078	1552.74	61.1275	677.974	93.5155
Imatong_W	3000	200	3200	13.891	117.048	20.8106	8.1974	12.6132	1551.31	61.4009	679.182	92.3044
Semien_NE	2900	600	3500	11.7771	121.361	21.5668	1.32354	20.2433	869.232	125.775	606.125	9.06448
Semien_SW	2900	400	3300	11.8087	110.714	22.0448	0.984079	21.0607	966.366	123.728	670.713	11.3134
Bale_N	3400	400	3800	8.56417	68.3927	17.0986	0.335805	16.7628	1206.14	54.7372	454.731	85.9029
Bale_SE	3100	700	3800	8.62723	51.9584	17.0586	0.280866	16.7777	1205.94	56.1633	437.73	83.9438
Bale_SW	3250	550	3800	9.10393	65.0762	16.9659	1.39588	15.57	1207.47	53.334	448.848	89.1332
Ruwenzori_W	3000	850	3850	9.17726	42.1664	15.0612	4.0624	10.9988	1731.98	28.9835	545.362	314.073
Ruwenzori_E	3000	850	3850	9.09823	43.0825	15.0615	3.8977	11.1638	1724.53	29.7236	548.9	305.567
Kenya_S	3200	200	3400	8.65411	82.8697	16.0957	2.35556	13.7401	1739.63	51.4687	661.219	261.019
Muhavura_W	3300	400	3700	10.5165	21.9243	15.7311	5.56402	10.1671	1604.91	42.5148	565.888	151.813
Muhavura_E	2800	900	3700	11.4158	27.1644	17.2549	5.982	11.2729	1459.69	44.2349	510.727	131.672
Karisimbi_W	2700	1100	3800	10.9119	25.8996	16.1996	5.91095	10.2887	1680.68	41.353	580.268	161.137
Karisimbi_E	3500	300	3800	8.09594	29.2662	13.0382	3.15011	9.88813	1811.69	41.7582	630.764	171.782
Kilimanjaro_NW	2800	600	3400	10.143	134.33	17.8442	3.66515	14.179	1381.63	83.9439	590.27	29.513
Kilimanjaro_SE	3100	350	3450	8.83823	131.241	16.6268	1.73259	14.8942	1343.7	80.6686	573.03	30.3295
Meru_N	3000	700	3700	9.30128	128.089	16.6634	2.71398	13.9494	1311.08	79.3156	572.338	40.909
Meru_S	3000	600	3600	8.76393	138.419	15.5343	2.7985	12.7358	1288.61	81.5015	568.655	28.0173
Kenya_N	3000	400	3400	10.1757	84.0374	18.4801	3.0604	15.4197	1414.64	54.9366	525.281	198.268
Kenya_E	3200	100	3300	9.69407	77.6139	18.1423	2.53902	15.6032	1437.97	56.8796	537.997	198.606
